# Supplementary material for: Inflammatory responses in SARS-CoV-2 associated Multisystem Inflammatory Syndrome and Kawasaki Disease in children: An observational study
Source: PLoS One. 2022 Nov 30;17(11):e0266336. doi: 10.1371/journal.pone.0266336 (PMC9710748; doi:10.1371/journal.pone.0266336)
Supplement: S1 Data — (XLSX) [file pone.0266336.s004.xlsx]

## Sheet: MISC_Cytokine_export
PatID	samplenr	Acute phase (1) or Follow up (2)	PAT (1) or HD (2)	SARS-CoV-2 neg (1) or pos (2)	APRIL	BAFF	BetaNGF	CCL1	CCL11	CCL13	CCL15	CCL17	CCL19	CCL2	CCL20	CCL21	CCL22	CCL23	CCL24	CCL25	CCL26	CCL27	CCL3	CCL7	CCL8	Chitinase3likeprotein1	CXCL1	CXCL10	CXCL11	CXCL12	CXCL13	CXCL16	CXCL2	CXCL5	CXCL6	CXCL9	FGF2	Fractalkine	GCSF	GMCSF	HGF	IFNbeta	IFNgamma	IFNlambda2	IL1alpha	IL1beta	IL10	IL11	IL12subunitp40
05	01	1	1	2	1962400	55743	16	144	74	434	3760	447	787	327	145	111617	326	3198	256	744	72	677	34	535	468	23183	667	12618	586	2545	98	906	376	4371	119	3771	11.6743	577	251	46	6209	4.48306	121	31.7067	32	4	24	5	18.208
05	04	2	1	2	201629	1531	5.32451	130	11	151	1237	924	33.1492	65	21	19898	276	570	294	693	48	34	6	355	48	2295	442	170	72	1627	49	347	305	3994	250	67	11.6743	209	18.3211	16	29.6985	4.48306	19	31.7067	14.63	5	6.29325	4	18.208
14	05	1	1	2	1825000	98162	20.7	83.73	67.38	104.59	7454.94	218.6	699.27	353.56	422.94	95265.7	510.73	201.08	149.74	874.86	75.58	469.73	76.94	429.04	695.25	19975.7	840.28	25498.7	1153.59	2484.11	237.45	517.66	1896.08	2397.93	94.94	14598	35.78	644.99	797.84	40.09	5817.53	36.38	151.97	136.9	80.18	8.49	80.71	15.69	75.69
13	07	1	1	2	1062900	45630.9	20.7	64.43	80.6	67.17	4354.63	83.78	376.57	210.27	81.25	102563	234.85	892.13	140.7	843.89	65.31	232.93	41.03	284.28	154.1	20493.6	410.45	6820.81	914.33	1997.15	58.7	529.33	417.98	2473.02	73.76	1628.06	27.06	307.46	368.49	48.75	2495.63	26.37	294.73	90.31	67.06	7.45	19.89	8.76	50.81
01	08	1	1	2	2442100	12303	24.23	94.38	11.71	14.56	2186.48	49.37	234.49	125.6	24.63	46811.5	156.11	1583.54	233.63	2801.91	95.5	328.54	34.31	438.69	29.75	30990.1	231.88	576.79	66.5	524.98	164.58	513.42	308.06	8325.59	117.7	142.9	30.11	237.84	567.31	55.87	1726.87	65.37	20.59	152.61	60.48	27.23	86.4	10.81	59.11
02	09	1	1	2	861077	15801.1	7.53	64.43	44.83	565.04	4316.71	361.43	266.35	270.25	11.09	155413	299.25	857.29	800.07	686.24	45.11	328.54	25.4	273.02	400.72	15353	465.79	17332.7	922.16	2192.04	18.05	540.61	266.19	1200.54	45.55	658.69	20.34	407.67	197.22	33.59	1781.16	8.35	150.26	31.7067	53.89	6.4	6.29325	4.15	18.208
01	10	2	1	2	268201	24678.5	15.97	34.68	24.6	29.71	4033.36	16.15	266.35	22.69	3.64	128481	200.34	1337.31	18.15	686.24	59.37	174.03	10.24	140.64	5.22	19078.5	301.04	185.35	125.29	407.37	36.21	600.72	99.86	4443.2	37.34	93.58	20.34	181.09	83.74	22.44	1672.26	10.35	14.84	44.84	27.37	5.69	9.85	11.49	25.84
08	12	2	1	1	154559	1813.71	15.97	105.56	27.04	42.43	1722.82	111.87	417.72	130.04	20.69	116938	719.72	183.48	114.88	1296.28	84.2	185.06	11.6	419.31	17.02	2626.98	357.24	258.5	39.01	883.75	34.57	311.57	721.14	5362.92	98.58	66.16	20.34	189.37	33.06	45.7	346.56	6.34	18.76	75	67.06	8.15	13.85	6.09	18.208
12	16	2	1	1	53381.5	7985.47	16.57	60.83	40.16	186.83	12136	5729.46	156.5	72.7	4.75	25249.8	2344.3	291.3	892.96	1325.77	19.15	528.3	10.64	232.18	53.13	24599	428.22	125.04	67.27	1391.42	25.99	406.12	389.24	2621.92	86.78	91.87	23.82	309.82	73.87	28.16	203.91	6.34	16.14	31.7067	40.67	5.33	10.77	2.04354	18.208
09	18	1	1	2	47099.7	10218.4	20.7	64.43	34.02	206.76	4691.72	170.74	222.17	173.18	6.9	77708.2	168.42	297.14	1156.26	1057.82	44.28	384.93	13.74	226.14	89.2	13348.7	449.47	673.77	244.31	1106.52	57.64	409.02	560.64	1200.54	54.24	99.52	23.82	272.08	67.24	36.23	647.51	22.37	44.07	31.7067	40.67	7.45	6.29325	4.15	30.01
09	19	2	1	2	190292	5324.89	23.64	121.89	35.44	70.51	3811.18	164.31	490.07	166.5	27.32	84284	322.13	277.34	163.03	1530.86	104.25	341.12	13.74	485.94	27.49	3646.68	335.87	556.56	285.63	1496.58	73.32	256.86	1923.34	6503.27	153.73	128.63	30.11	187.01	57.18	62.77	371.16	4.48306	50.97	59.83	93.27	6.4	18.34	6.09	25.84
06	21	2	1	1	12086.4	6453.71	11.18	22.14	62.1	38.07	1446.19	26.09	46.88	43.3	1.36	17714.5	205.4	131.44	62.35	346.55	53.47	205.85	2.61	47.3337	7.93	9354.62	396.63	35.38	27.98	213.33	20.91	294.71	51.66	845.41	42.86	24.08	11.6743	215.39	29.5	2.2981	270.56	4.48306	3.59	31.7067	14.63	1.68	6.29325	2.04354	18.208
07	22	1	1	1	1195800	10327.4	13.59	66.18	67.6	47.22	10555.9	18.29	218.02	420.78	1739.4	180437	254.6	1630.11	195.15	2845.36	53.47	506.75	71.52	226.14	53.3	47324.4	307.11	1353.15	22.89	601.4	42.18	1600.63	166.89	2915.02	40.13	115.14	27.06	559.86	578.9	19.44	8052.1	56.37	13.54	248.25	53.89	10.91	27.23	26.53	145.9
07	23	2	1	1	180512	5133.68	12.39	125.9	26.68	43.68	2133.64	121.34	521.87	194.33	31.92	180437	945.81	611.54	204.55	2455.29	129.89	243.68	16.4	602.47	10.97	2713.57	318.92	344.98	64.21	1006.9	50.49	462.85	294.5	7967.68	83.77	81.8	20.34	179.9	75.53	81.93	647.51	20.37	26.4	200.16	80.18	10.91	26.52	11.49	50.81
10	25	1	1	1	454395	4391.5	21.88	169.93	87.31	135.85	3508.1	854.16	864.33	185.76	53.23	44130.9	518.02	1739.86	195.85	4910.84	397.55	206.94	23.66	1031.66	42.78	10696	473.76	1609.03	552.3	3490.71	216.61	502.42	308.06	13038.8	211.17	325.43	30.11	437.14	93.51	172.37	1023.94	42.38	112.44	232.17	125.88	10.91	39.23	12.53	96.38
15	26	1	1	1	31245.8	27863.8	14.78	28.9	8.25	57.08	4702.11	34.76	72.99	72.29	2.52	36908.2	228.89	289.11	53.96	522.06	30.33	215.63	4.22	66.94	9.28	16660.7	313.07	50.22	30.97	193.77	11.02	814.75	112.73	752.37	17.96	39.96	11.6743	146.72	25.91	2.2981	669.38	14.36	5.22	31.7067	14.63	2.8	6.29325	4.79	18.208
03	27	1	1	2	973029	44949.6	17.16	58.97	25.09	208.87	15126.7	190.85	293.23	101.19	79.43	42436.5	596.9	41.86	87.86	718.19	23.9	341.12	20.92	284.28	205.86	24184.8	1968.23	2621.14	3722.33	2970.44	38.12	652.97	4634.19	2695.76	174.04	180.18	11.6743	354.62	131.89	58.77	1870.93	10.35	173.52	31.7067	40.67	6.04	6.29325	4.79	25.84
03	28	2	1	2	104537	2778.76	13.59	55.13	19.65	35.63	2628.44	110.8	205.38	109.4	14.17	95627.1	589.92	16.92	47.27	418.64	27.11	176.24	4.88	188.51	12.48	2391.57	590.46	126.91	85.81	850.76	20.77	241.2	2391.88	2322.38	84.53	29.28	20.34	91.98	33.06	14.69	244.33	4.48306	23.23	31.7067	53.89	4.98	6.29325	3.51	18.208
11	29	1	1	1	83850.1	50839	19.53	57.07	55.41	160.43	20111.7	868.17	222.17	55.65	15.69	18878.1	950.77	665.88	145.24	874.86	38.5	447.05	147.52	226.14	88.7	18582.8	680.27	1068.1	132.88	1412.25	51.56	570.99	933.91	2621.92	106.48	242.8	38.45	329.87	662.7	25.34	1995.23	4.48306	22.17	31.7067	40.67	7.8	15.93	2.04354	18.208
11	31	2	1	1	543840	5542.9	23.06	66.18	128.69	131.94	7211.23	395.4	258.51	149.24	11.09	138220	1827.38	266.22	410.01	1147.83	142.4	275.73	6.74	238.17	70.99	8505.84	522.69	153.38	167.95	1437.37	48.89	549.15	434.72	2169.83	110.72	55.88	27.06	288.59	58.87	33.59	346.56	4.48306	28.79	44.84	40.67	10.91	8.9	4.79	30.01
04	32	1	1	2	1180400	92861.7	26.57	77.66	56.55	292.46	5801.26	125.46	454.34	668.51	64.34	105703	403.37	1458.65	192.35	2080.71	68.72	520.09	74.63	399.63	447.24	35037.5	453.6	25660.4	2412.71	2976.23	56.85	696.62	235.98	4173.92	43.76	3138.15	42.27	361.7	369.97	59.35	1580.46	56.37	192.04	136.9	106.34	8.84	33.38	11.84	73.62
04	33	2	1	2	1178100	99430.4	23.06	67.9	57.57	298.75	6732.03	123.41	274.12	777.81	82.61	101518	471.38	1594.67	251.1	1487.09	55.15	553.94	77.78	273.02	496.74	33153.4	436.83	25660.4	2546.33	2982.02	48.89	764.22	219.97	2169.83	24.5	3750.95	41.02	562.22	353.69	61.64	1543.45	62.37	196.22	121.27	119.37	8.15	26.52	12.88	83.97
02	35	2	1	2	220080	5068.98	24.23	48.99	26.55	73.09	4223.5	160.59	156.5	117.76	10.58	120671	627.98	211.32	733.03	966.9	36.85	169.6	3.86	175.35	40.44	6430.33	275.44	197.39	50.04	594.42	16.03	541.47	235.98	1200.54	105.77	35.35	20.34	231.94	34.82	14.69	270.56	4.48306	17.18	31.7067	34.03	5.69	6.29325	2.89	18.208
CONTROL	101	0	0	0	279167	4285.44	5.32451	80	15.56	153.75	1774.46	260.84	33.1492	55.31	8.93	39013	733.73	552.98	823.09	362.48	28.33	190.25	3.1	240.89	52.41	2463.5	334.99	219.38	34.47	1171.43	27.73	388.17	231.94	350	78.83	76.86	11.6743	175.09	18.3211	4.72	29.6985	4.48306	9.22	31.7067	14.63	1.79	6.29325	2.04354	18.208
CONTROL	102	0	0	0	100753	4263	13.16	66.36	18.84	166.07	3217.74	251.99	276.51	28.3	10.23	6037.76	794.25	984.4	996.65	769.13	73.87	297.51	5	207.37	81.78	11633.2	385.06	315.07	70.66	872.91	61.76	498.34	310.81	247.487	106.92	127.26	20.13	833.64	37.81	14.85	562.56	4.48306	18.81	31.7067	42.31	2.01	6.29325	3.26	25.75
CONTROL	103	0	0	0	349479	3296.31	5.32451	15.6553	68.32	173.34	2337.94	48.45	276.51	49.16	3.19	5247.97	326.68	358.42	12.834	587.6	102.36	370.77	17.82	47.3337	9.46	24729	514.6	25.0174	77.39	698.02	15.14	517.3	36.5291	350	97.16	96.5	11.6743	177.6	134.91	15.83	86.62	4.48306	12.27	31.7067	21.03	2.22	6.29325	2.04354	18.208
CONTROL	104	0	0	0	295389	3425.93	5.32451	15.6553	16.88	76.58	2989.61	55.14	33.1492	25.48	4.75	13442.8	473.77	439.24	12.834	640.58	53.86	137.62	2.73	47.3337	11.54	4891.79	442.08	144.58	54.82	642.85	32.44	434.05	36.5291	247.487	48.16	48.34	11.6743	234.98	18.3211	7.31	86.62	4.48306	6.63	31.7067	21.03	0.459619	6.29325	2.04354	18.208
CONTROL	105	0	0	0	350199	4784.26	10.63	15.6553	43.26	86.02	3659.59	55.14	33.1492	16.37	3.19	4797.02	461.09	355.54	12.834	692.61	69.29	105.4	3.1	47.3337	18.76	5645.41	448.63	546.72	165	932.13	25.5	421.87	36.5291	247.487	67.38	182.69	20.13	207.65	41.34	29.69	113.75	4.48306	18.81	31.7067	111.16	0.65	6.29325	2.04354	18.208
CONTROL	106	0	0	0	261797	2653.06	5.32451	66.36	2.41	25.43	2086.07	116.88	33.1492	70.3	8.27	56279.2	922.99	768.41	362.42	167.14	11.4	72.27	2.63	47.3337	42.78	2250.42	98	286.29	12.71	917.39	39.76	454.38	409.56	247.487	64.38	52.55	11.6743	198.92	18.3211	2.2981	29.6985	4.48306	5.22	31.7067	14.63	1.45	6.29325	2.04354	18.208
CONTROL	107	0	0	0	22407.4	2437.29	5.32451	66.36	3.82	63.06	2782.57	124.87	33.1492	53.25	19.16	31081.8	554.08	490.85	544.13	362.48	21.7	97.77	3.7	170.24	32.48	4472.09	250.48	206.48	45.93	902.6	43.34	352.2	495.9	595.71	118.56	250.44	11.6743	188.9	18.3211	2.2981	29.6985	4.48306	13.2	31.7067	14.63	1.9	6.29325	3.26	18.208
CONTROL	108	0	0	0	259396	2242.18	5.32451	91.9	3.4	100.81	2005.84	186.6	33.1492	72.44	9.58	46597.2	982.75	445.23	1183.25	362.48	31.6	88.51	4.34	240.89	24.75	3919.41	274.43	322.06	39.76	1106.76	46.29	334.21	328.01	1201.93	84.26	233.41	11.6743	203.91	18.3211	6.05	29.6985	4.48306	10.16	31.7067	14.63	1.9	6.29325	2.04354	18.208
CONTROL	109	0	0	0	348040	2858.3	5.32451	99.16	2.67	93.03	2197.94	372.17	346.7	91.87	10.86	100509	1310.56	402	938.98	478.18	34.85	119.34	6.78	354.54	88.79	3627.14	296.2	533.32	54.53	1747.47	64.55	351.45	627.06	2043.29	138.24	100.35	11.6743	246.11	18.3211	10.74	29.6985	4.48306	14.61	31.7067	14.63	3.18	6.29325	2.04354	18.208
CONTROL	110	0	0	0	185583	1488.05	5.32451	91.9	1.68	145.39	1486.88	207.38	33.1492	60.95	13.34	34002.3	689.48	587.7	388.19	236.68	31.6	62.23	4.03	271.85	34.19	2745.57	334.99	300.86	27.91	1106.76	27.42	245.82	666.25	1201.93	92.11	63.82	11.6743	125.56	18.3211	3.25	29.6985	4.48306	8.99	31.7067	14.63	1.9	6.29325	2.04354	18.208
CONTROL	111	0	0	0	344940	2207.85	5.32451	61.63	13.41	63.87	2275.39	125.48	33.1492	71.93	7.16	35479.4	454.56	237.32	136.11	357.52	28.71	101.62	4.08	189.41	35.64	2849.19	254.31	118.42	2.87085	1350.29	24.05	269.77	826.21	247.487	123.51	44.61	11.6743	138.63	18.3211	2.2981	270.56	4.48306	2.28	31.7067	20.69	2.29	6.29325	2.04354	18.208
CONTROL	112	0	0	0	301346	2041.84	5.32451	108.53	27.41	89.08	1401.82	241.06	33.1492	68.26	8.33	30566.4	473.41	536.62	291.01	613.23	43.2	202.58	4.99	300.4	46.81	5460.51	254.31	203.44	4.68	2122.52	30.56	384.54	418.66	247.487	86.31	69.53	11.6743	218.25	18.3211	2.2981	217.54	4.48306	6.54	31.7067	14.63	3.05	6.29325	2.04354	18.208
CONTROL	113	0	0	0	325498	3329.9	5.32451	77.18	15.34	83.76	1659.53	171.53	33.1492	65.06	0.52	31086.2	535.53	33.05	563.23	118.186	25.05	156.26	4.46	189.41	56.06	2592.5	216.13	203.44	4.06	1591.04	27.98	379.36	463.69	247.487	72.17	67.01	11.6743	183.25	18.3211	2.2981	244.33	4.48306	4.06	31.7067	14.63	1.89	6.29325	2.04354	18.208
[truncated: 44 more columns]
