# Supplementary material for: Inflammatory responses in SARS-CoV-2 associated Multisystem Inflammatory Syndrome and Kawasaki Disease in children: An observational study
Source: PLoS One. 2022 Nov 30;17(11):e0266336. doi: 10.1371/journal.pone.0266336 (PMC9710748; doi:10.1371/journal.pone.0266336)
Supplement: S2 Data — (XLSX) [file pone.0266336.s005.xlsx]

## Sheet: Serology
	SARS-CoV-2 total Ab and IgM tests (Wantai) in cases with acute Kawasaki-like presentations (March-May 2020)
			Total Antibodies	IgM
			( IgA+IgM+IgG)	>1.00=pos, >0.4=weak
			COVID-19 Ab	COVID-19 IgM
	Patient No.	Time since onset (days)	OD/CO	OD/CO
	1	10	19.3105	22.3048
		19	11.62	14.0095
		68	4.64421	1.46762
	2	13	19.6789	1.53333
		49	15.7353	0.842857
	3	5	17.8842	2.3619
		49	15.5142	0.41619
	4	11	19.5642	19.7714
		48	17.5642	18.1771
	5	3	6,12 (IgG)	not det.
	6	1	not det.	not det.
		63	0.0315789	0.0571429
	7	3	0.0473684	0.0761905
	8	23	0.0368421	0.0666667
	9	15	16.7421	5.69524
		24	17.4016	7.11333
		39	14.8368	8.43429
		155	17.6563	0.850476
	10	4	0.01	not det.
	11	13	not det.	not det.
		63	0.0210526	not det.
	12	14	0.0252632	0.0352381
