# Supplementary material for: Inflammatory responses in SARS-CoV-2 associated Multisystem Inflammatory Syndrome and Kawasaki Disease in children: An observational study
Source: PLoS One. 2022 Nov 30;17(11):e0266336. doi: 10.1371/journal.pone.0266336 (PMC9710748; doi:10.1371/journal.pone.0266336)
Supplement: S3 Data — (XLSX) [file pone.0266336.s006.xlsx]

## Sheet: Blad1
Patient no.	samplenr BioPLex	Acute phase (1) or Follow up (2)	PAT (1) or HD (2)	SARS-CoV-2 neg (1) or pos (2)	CD3 %	CD4 %	CD8 %	DN %	CD4/8 %	CD4 GZMB+	CD8 GZMB+	CD4 Tn+Te (GZMB-)	CD4 Tn	CD4 Te	CD4 GZMB+ of Te	CD4 Te (GZMB+)	CD4 Tem	CD4 Tcm	CD8 Tn+Te (GZMB-)	CD8 Tn	CD* Te	CD8 GZMB+ of Te	CD8 Te (GZMB+)	CD8 Tem	CD8 Tcm
1	08	1	1	2	42.9	46	44.2	9.8	1.04072	8.35	62.1	55.6408	37.9	22.4	20.8	4.6592	25.5	9.2	32.8891	20.8	68.3	82.3	56.2109	4.1	2.85
2	09	1	1	2	41.7	14.1	70.3	15.6	0.200569	6.94	80.8	45.1817	27.6	18.7	5.98	1.11826	36	12.5	12.1425	4.92	67.5	89.3	60.2775	19.8	3.34
3	27	1	1	2	57.7	48.8	33.5	17.7	1.45672	0.56	12.6	79.3892	45.6	34	0.62	0.2108	7.54	7.32	76.0907	45.1	40.3	23.1	9.3093	3.03	5.78
4	32	1	1	2	47.9	34.9	49.1	16	0.710794	1.07	26.4	59.8994	41.7	18.3	0.55	0.10065	19.5	15.3	50.6812	31.9	33.3	43.6	14.5188	15.7	13
5	01	1	1	2	57.6	51.2	34.4	14.4	1.48837	0.82	14.6	67.1732	30.6	37.1	1.42	0.52682	15.1	10.9	70.3973	34.4	42.3	14.9	6.3027	12.5	4.07
6		1	1	1	34	55.3	38.6	6.1	1.43264	0.19	7.1	68.0495	26	42.1	0.12	0.05052	15.6	10.6	80.5474	29.5	57.1	10.6	6.0526	4.24	3.64
7	22	1	1	1	39.2	65.8	27.6	6.6	2.38406	0.011	9.6	86.7	54.7	32	0	0	2.54	6.3	84.6756	53.4	40.2	22.2	8.9244	0.82	1.71
8		1	1	1	58.8	59.9	36.5	3.6	1.6411	0	0.89	85	44.6	40.4	0	0	3.56	6.74	89.9307	42.1	48.5	1.38	0.6693	0.89	3.66
9	18	1	1	2	47.3	58.1	32.7	9.2	1.77676	0.27	3.72	28.379	7.76	20.8	0.87	0.18096	52	14.3	72.5315	21	54.6	5.62	3.06852	13.9	4.04
11	29	1	1	1	59.1	58.9	32.2	8.9	1.82919	0.42	7.75	88.4286	51	37.7	0.72	0.27144	3.07	4.22	86.4554	52.7	39.9	15.4	6.1446	1.94	1.45
